# Supplementary material for: Psychometric Properties of the Generalized Anxiety Disorder Scale-7 Item (GAD-7) in a Large Sample of Chinese Adolescents
Source: Healthcare (Basel). 2021 Dec 9;9(12):1709. doi: 10.3390/healthcare9121709 (PMC8701121; doi:10.3390/healthcare9121709)
Supplement: Supplementary file 1 [file healthcare-09-01709-s001.zip]

Archive with 1 entries (1 files):
- healthcare-1469454-supplementary.pdf
